# Supplementary material for: High level MYCN amplification and distinct methylation signature define an aggressive subtype of spinal cord ependymoma
Source: Acta Neuropathol Commun. 2020 Jul 8;8:101. doi: 10.1186/s40478-020-00973-y (PMC7346356; doi:10.1186/s40478-020-00973-y)
Supplement: Supplementary file 2 — Additional file 2 : Table S2. Genomic alterations detected by NGS in MYCN amplified SP-EPN cases. [file 40478_2020_973_MOESM2_ESM.xlsx]

## Sheet: Sheet1
Supplemental Table S2. Genomic alterations detected by NGS in MYCN Amplified SP-EPN Cases
CASE	GENE	TYPE	LOCATION	COPY NUMBER	TRANSCRIPT	CODING	AMINO ACID CHANGE	ALLELE FREQUENCY	INTERPRETATION
1	MYCN	CNV	chr2:16082141	99.1	NA	NA	NA	NA	Pathogenic
1	KIT	SNV	chr4:55593431	NA	NM_000222.2	c.1588G>A	p.Val530Ile	49.02	VUS
2	MYCN	CNV	chr2:16082141	15.8	NA	NA	NA	NA	Pathogenic
2	ATM	SNV	chr11:108158399	NA	NM_000051.3	c.4066A>G	p.Asn1356Asp	49.32	VUS
2	MAX	SNV	chr14:65544747	NA	NM_002382.4	c.179G>A	p.Arg60Gln	46.05	Pathogenic
3	MYCN	CNV	chr2:16082141	101.19	NA	NA	NA	NA	Pathogenic
3	POLE	MNV	chr12:133226387	NA	NM_006231.3	c.3670_3671delGCinsTT	p.Ala1224Leu	49.45	VUS
4	MYCN	CNV	chr2:16082141	72.02	NA	NA	NA	NA	Pathogenic
4	NOTCH2	SNV	p.Asn1541fs	NA	NM_024408.3	c.4622delA	p.Asn1541fs	17.5	Likely Pathogenic
5	MYCN	CNV	chr2:16082141	169.73	NA	NA	NA	NA	Pathogenic
5	FANCD2	SNV	chr3:10123075	NA	NM_033084.4	c.3151A>G	p.Lys1051Glu	43.52	VUS
6	MYCN	CNV	chr2:16082141	74.97	NA	NA	NA	NA	Pathogenic
7	MYCN	CNV	chr2:16082141	11	NA	NA	NA	NA	Pathogenic
7	EGFR	SNV	chr7:55210093	NA	NM_005228.4	c.203C>G	p.Thr68Ser	49.92	VUS
7	PTCH1	SNV	chr9:98231110	NA	NM_000264.3	c.2173C>T	p.Pro725Ser	46.93	VUS
8	MYCN	CNV	chr2:16082141	38.14	NA	NA	NA	NA	Pathogenic
