# Supplementary material for: High level MYCN amplification and distinct methylation signature define an aggressive subtype of spinal cord ependymoma
Source: Acta Neuropathol Commun. 2020 Jul 8;8:101. doi: 10.1186/s40478-020-00973-y (PMC7346356; doi:10.1186/s40478-020-00973-y)
Supplement: Supplementary file 3 — Additional file 3 : Table S3. Pathological characteristics of MYCN amplified SP-EPN cases. [file 40478_2020_973_MOESM3_ESM.xlsx]

## Sheet: Sheet1
Supplemental Table S3. Pathological Characteristics of MYCN Amplified SP-EPN Cases
CASE #	pseudorosettes	ependymal rosettes	ependymal canals	necrosis	hypercellularity	cytological anaplasia	microvascular proliferation	MIB1:mitotic rate/10HPF	MYCN IHC
1	present	none	none	present	present	yes/prominent pink nucleoli	present	NA:15	POS
2	present	none	none	present	present	yes/prominent pink nucleoli	present	NA:16	POS
3	present	none	none	none	present	yes/prominent pink nucleoli	present	NA:17	POS
4	present	none	none	present	present	none	present	NA:4	NA
5	present	none	none	none	present	yes/prominent pink nucleoli	present	15%:9	POS
6	present	none	none	present	present	yes/prominent pink nucleoli	present	NA:8	POS
7	present	none	none	none	present	yes/prominent pink nucleoli	present	NA:4	NA
8	present	none	none	present	present	yes/prominent pink nucleoli	present	NA:10	POS
